# Supplementary material for: Dietary restriction induces posttranscriptional regulation of longevity genes
Source: Life Sci Alliance. 2019 Jun 28;2(4):e201800281. doi: 10.26508/lsa.201800281 (PMC6600014; doi:10.26508/lsa.201800281)
Supplement: Supplementary file 6 [file LSA-2018-00281_TableS6.xlsx]

## Sheet: Sheet1
RNAi	Rep	FuDR	events	median	%change_vs_L4440	p.value_L4440
L4440	A	Y	99	19	n/a	n/a
fxbx-24	A	Y	97	21	10.5	0.030574
sdz-33	A	Y	98	20	5.3	0.025588
daf-21	A	Y	102	23	21.1	2e-16
pab-1	A	Y	89	25	31.6	2e-16
cdk-2	A	Y	97	21	10.5	0.030595
iff-1	A	Y	87	21	10.5	0.044179
cct-4	A	Y	94	21	10.5	0.010873
kbp-1	A	Y	95	21	10.5	0.005926
D1086.3	A	Y	104	21	10.5	0.005289
L4440	B	Y	91	16	0	NA
fxbx-24	B	Y	99	18	12.5	4.8e-05
sdz-33	B	Y	96	18	12.5	0.000217
daf-21	B	Y	94	22	37.5	2e-16
pab-1	B	Y	91	22	37.5	2e-16
cdk-2	B	Y	90	20	25	0.000325
iff-1	B	Y	82	19	18.8	2e-16
cct-4	B	Y	105	18	12.5	3e-05
kbp-1	B	Y	95	18	12.5	7e-06
D1086.3	B	Y	97	18	12.5	3e-06
L4440	C	Y	94	18	n/a	n/a
fxbx-24	C	Y	101	20	11.1	1.5e-05
sdz-33	C	Y	95	20	11.1	4e-06
daf-21	C	Y	91	24	33.3	2e-16
pab-1	C	Y	96	24	33.3	2e-16
cdk-2	C	Y	92	20	11.1	0.003853
iff-1	C	Y	89	20	11.1	3e-06
cct-4	C	Y	98	20	11.1	0.000992
kbp-1	C	Y	97	20	11.1	5e-06
D1086.3	C	Y	93	20	11.1	0.000454
L4440	D	N	75	17	n/a	n/a
fxbx-24	D	N	78	20	17.6	2e-16
sdz-33	D	N	84	20	17.6	8e-06
daf-21	D	N	100	22	29.4	2e-16
pab-1	D	N	85	20	17.6	2e-16
cdk-2	D	N	70	22	29.4	2e-16
iff-1	D	N	98	20	17.6	2e-16
cct-4	D	N	98	18	5.9	0.001551
kbp-1	D	N	99	20	17.6	2e-16
D1086.3	D	N	100	20	17.6	1e-06
