# Supplementary material for: Dietary restriction induces posttranscriptional regulation of longevity genes
Source: Life Sci Alliance. 2019 Jun 28;2(4):e201800281. doi: 10.26508/lsa.201800281 (PMC6600014; doi:10.26508/lsa.201800281)
Supplement: Supplementary file 7 [file LSA-2018-00281_TableS7.xlsx]

## Sheet: Key
Edited Gene Frequency
Gene.ID	Wormbase Sequence ID
Chr	Chromosome
Pos	Position of the edit in base pairs
mean_AL_TO	Average editing frequency in Ad libitum total RNA fraction
mean_AL_TR	Average editing frequency in Ad libitum translated RNA fraction
mean_DR_TO	Average editing frequency in dietary restricted total RNA fraction
mean_DR_TR	Average editing frequency in dietary restricted translated RNA fraction
Enriched GO Terms
Term	The enriched GO term
Count	number of genes in the gene list that belong to the Term
PValue	p-val of enrichment
Genes	IDs of involved genes
List.Total	number of genes in the gene list
Pop.Hits	number of genes in the total group of genes assayed that belong to the specific term
Pop.Total	number of genes in the total group of genes assayed that belong to any GO term within the System
Wilcox_AL	p-value of wilcoxon test between AL_TO and AL_TR
Wilcox_DR	p-value of wilcoxon test between DR_TO and DR_TR
Wilcox_TO	p-value of wilcoxon test between AL_TO and DR_TO
Wilcox_TR	p-value of wilcoxon test between AL_TR and DR_TR

## Sheet: Edited Gene Frequency
Gene.ID	Chr	Pos	mean_AL_TO	mean_AL_TR	mean_DR_TO	mean_DR_TR	Wilcox_AL	Wilcox_DR	Wilcox_TO	Wilcox_TR
C25A1.8	I	10184314	0.0725	0	0	0	0.453255	NA	0.453255	NA
C35E7.6	I	10819147	0	0.115	0	0	0.453255	NA	NA	0.453255
Y52B11A.3	I	10978887	1	1	1	1	NA	NA	NA	NA
ZK1025.1	I	11446059	0.975	0.7325	0.955	0	0.642295	0.0193595	0.639994	0.066753
ZK1025.1	I	11446305	0.5925	0.1825	0.215	0	0.163475	0.453255	0.35617	0.453255
Y47H10A.6	I	12078285	0.27	0	0.16	0	0.0210706	0.0689184	0.146489	NA
W02A11.4	I	12748764	0.2225	0.2375	0.2275	0	1	0.0210706	1	0.0689184
W02A11.4	I	12748765	0.6075	0.69	0.715	0.7725	0.2	0.561363	0.0571429	0.245383
W02A11.4	I	12748792	0.37	0.3975	0.27	0.47	0.685714	0.0285714	0.108063	0.114286
W02A11.4	I	12748853	0.365	0.345	0.3775	0.405	0.685714	0.88242	1	0.561363
W02A11.4	I	12748881	0.075	0	0.0325	0	0.181358	0.453255	0.404657	NA
W02A11.4	I	12748882	0.2675	0.255	0.255	0	0.685714	0.0210706	1	0.0210706
W02A11.4	I	12748891	0.1225	0.085	0.1125	0	0.765955	0.0689184	0.771503	0.185877
Y92H12BL.5	I	1376109	0	0	0.5025	0	NA	0.0689184	0.0689184	NA
Y92H12BL.5	I	1376123	0	0	0.1	0	NA	0.453255	0.453255	NA
Y6B3B.4	I	13771825	0.11	0	0.2325	0	0.185877	0.0689184	0.459597	NA
Y6B3B.4	I	13771829	0.06	0	0.0975	0	0.453255	0.185877	0.868661	NA
Y6B3B.4	I	13771830	0	0	0.04	0	NA	0.453255	0.453255	NA
Y6B3B.4	I	13771850	0	0	0.0975	0	NA	0.453255	0.453255	NA
Y105E8A.3	I	14361167	0.425	0.3525	0.4875	0.395	0.245383	1	0.191267	0.885714
F56C11.5	I	180386	0	0.115	0	0	0.453255	NA	NA	0.453255
Y20F4.2	I	2033869	0	0	0.085	0	NA	0.181358	0.181358	NA
Y20F4.2	I	2033881	0.53	0	0.6125	0	0.0689184	0.0210706	1	NA
Y20F4.2	I	2033882	0	0	0.165	0	NA	0.185877	0.185877	NA
Y20F4.2	I	2033884	0	0	0.06	0	NA	0.453255	0.453255	NA
Y20F4.2	I	2033891	0	0	0.0825	0	NA	0.453255	0.453255	NA
Y37E3.10	I	2076366	0.77	0.8175	0.795	0.79	0.561363	0.685714	0.485714	0.771503
Y37E3.10	I	2076367	0.68	0.745	0.81	0.7875	0.2	1	0.114286	0.245383
Y37E3.10	I	2076459	0	0	0.07	0	NA	0.453255	0.453255	NA
Y37E3.10	I	2076470	0	0	0.075	0	NA	0.453255	0.453255	NA
Y37E3.10	I	2076484	0.16	0.37	0.465	0.5175	0.408352	0.342857	0.438839	1
Y37E3.10	I	2076671	0.195	0.2975	0.24	0.4325	0.2	0.0420664	1	0.114286
Y37E3.10	I	2076700	0.205	0.2275	0.29	0.28	0.765955	0.770153	0.0571429	0.306492
Y37E3.10	I	2076705	0.2125	0.2525	0.25	0.17	0.105911	0.0420664	0.561363	0.029401
Y37E3.10	I	2076738	0.3575	0.31	0.305	0.27	0.245383	0.101591	0.242526	0.242526
Y37E3.10	I	2076770	0.365	0.3875	0.36	0.315	0.556569	0.0284295	1	0.0590719
Y39G10AR.11	I	2296699	0	0	0.1975	0	NA	0.185877	0.185877	NA
Y39G10AR.11	I	2296705	0	0	0.305	0	NA	0.0689184	0.0689184	NA
Y39G10AR.11	I	2296748	0	0	0.0625	0	NA	0.453255	0.453255	NA
Y39G10AR.11	I	2296760	0	0	0.0525	0	NA	0.453255	0.453255	NA
Y39G10AR.11	I	2296940	0.2375	0	0.54	0	0.185877	0.0210706	0.11021	NA
Y39G10AR.11	I	2296978	0	0	0.0675	0	NA	0.453255	0.453255	NA
Y39G10AR.11	I	2297012	0	0.0575	0.0775	0	0.453255	0.185877	0.185877	0.453255
W10C8.4	I	2854050	0	0	0.04	0	NA	0.453255	0.453255	NA
W10C8.5	I	2854050	0	0	0.04	0	NA	0.453255	0.453255	NA
Y71F9AL.10	I	2869443	0.4225	0	0.4	0	0.0210706	0.0210706	1	NA
Y71F9AL.10	I	2869456	0.3675	0.105	0.38	0	0.124095	0.0210706	0.685714	0.453255
Y71F9AL.10	I	2869583	0.0375	0	0.0725	0	0.453255	0.185877	0.619839	NA
Y54E10BR.2	I	3033929	0.095	0	0	0	0.453255	NA	0.453255	NA
Y54E10BR.2	I	3033943	0.28	0	0.175	0	0.185877	0.185877	0.644552	NA
Y54E10BR.2	I	3033952	0.3075	0	0.465	0	0.185877	0.0689184	0.657255	NA
Y54E10BR.2	I	3033975	0	0	0.2575	0	NA	0.0689184	0.0689184	NA
Y54E10BR.2	I	3033981	0	0	0.2775	0	NA	0.0689184	0.0689184	NA
Y54E10BR.2	I	3034056	0.105	0	0	0	0.185877	NA	0.185877	NA
Y54E10BR.2	I	3034069	0.7675	0	0.635	0	0.0210706	0.0193595	0.108063	NA
Y54E10BR.2	I	3034072	0	0	0.07	0	NA	0.453255	0.453255	NA
Y54E10BR.2	I	3034385	0	0	0.11	0	NA	0.453255	0.453255	NA
Y54E10BR.2	I	3034598	0	0	0.15	0	NA	0.453255	0.453255	NA
Y54E10BR.2	I	3034601	0	0	0.1125	0	NA	0.453255	0.453255	NA
Y54E10A.5	I	3167505	0.285	0.05	0.17	0.2125	0.0255801	1	0.191267	0.0740957
Y54E10A.6	I	3167505	0.285	0.05	0.17	0.2125	0.0255801	1	0.191267	0.0740957
Y54E10A.5	I	3167510	0.0275	0	0	0	0.453255	NA	0.453255	NA
Y54E10A.6	I	3167510	0.0275	0	0	0	0.453255	NA	0.453255	NA
Y54E10A.5	I	3167527	0.1	0	0	0	0.185877	NA	0.185877	NA
Y54E10A.6	I	3167527	0.1	0	0	0	0.185877	NA	0.185877	NA
Y54E10A.5	I	3167530	0.3225	0.0825	0.205	0	0.103754	0.0210706	0.146489	0.453255
Y54E10A.6	I	3167530	0.3225	0.0825	0.205	0	0.103754	0.0210706	0.146489	0.453255
Y54E10A.5	I	3167559	0.0975	0	0.185	0	0.453255	0.185877	0.619839	NA
Y54E10A.6	I	3167559	0.0975	0	0.185	0	0.453255	0.185877	0.619839	NA
Y54E10A.5	I	3167562	0.4	0	0.56	0	0.0689184	0.0210706	0.685714	NA
Y54E10A.6	I	3167562	0.4	0	0.56	0	0.0689184	0.0210706	0.685714	NA
Y54E10A.5	I	3167862	0.1775	0	0.3825	0	0.453255	0.185877	0.408352	NA
Y54E10A.2	I	3255685	0.4475	0.2775	0.39	0.5225	0.342857	0.0795941	0.342857	0.0795941
K03E5.3	I	3415028	0.03	0	0	0	0.453255	NA	0.453255	NA
E01A2.2	I	4135329	0.035	0	0	0	0.453255	NA	0.453255	NA
E01A2.5	I	4135329	0.035	0	0	0	0.453255	NA	0.453255	NA
Y48G1C.12	I	49473	0	0.0375	0	0	0.453255	NA	NA	0.453255
F54C1.3	I	5002518	0.0425	0	0	0	0.453255	NA	0.453255	NA
F15C11.2	I	7021978	0	0	0.75	0	NA	0.0602981	0.0602981	NA
H06O01.1	I	7021978	0	0	0.75	0	NA	0.0602981	0.0602981	NA
F27D4.3	I	7722373	0	0	0.045	0	NA	0.453255	0.453255	NA
F46A9.5	I	9471541	0.2625	0.39	0.335	0	0.0571429	0.0210706	0.146489	0.0210706
C04F12.10	I	9712857	0	0	0.0275	0	NA	0.453255	0.453255	NA
C16C2.4	I	9712857	0	0	0.0275	0	NA	0.453255	0.453255	NA
ZK20.3	II	11653057	0	0	0.2925	0	NA	0.185877	0.185877	NA
ZK20.5	II	11653057	0	0	0.2925	0	NA	0.185877	0.185877	NA
Y57A10A.3	II	12151624	0.035	0	0.1275	0	0.453255	0.0689184	0.124095	NA
Y38E10A.7	II	12606478	1	1	0.9975	1	NA	0.453255	0.453255	NA
Y38E10A.14	II	12623368	0.325	0	0.13	0	0.0210706	0.0177061	0.0265187	NA
Y38E10A.14	II	12623437	0.2675	0	0	0	0.0210706	NA	0.0210706	NA
Y38E10A.14	II	12623929	0.2325	0	0.055	0	0.0689184	0.181358	0.180403	NA
Y46G5A.19	II	12809971	0.1675	0	0	0	0.453255	NA	0.453255	NA
F18A11.1	II	13040067	0.285	0.3125	0.305	0.335	0.188582	0.306492	0.185877	0.309424
F01D5.4	II	14000559	0	0	0.15	0	NA	0.453255	0.453255	NA
F01D5.4	II	14000709	0	0	0.225	0	NA	0.453255	0.453255	NA
W01G7.5	II	14065845	0.0275	0.0575	0	0	0.504985	NA	0.453255	0.185877
W01G7.5	II	14065851	0.1325	0.1675	0.085	0.1375	0.306492	0.121548	0.188582	0.297483
W01G7.5	II	14065972	0.615	0.61	0.675	0.51	1	0.114286	0.342857	0.2
W01G7.5	II	14065989	0.365	0.275	0.41	0.32	0.342857	0.342857	0.342857	0.685714
W01G7.5	II	14066000	0.0275	0.11	0.035	0.1425	0.121548	0.18315	1	1
W01G7.5	II	14066015	0.025	0	0	0	0.453255	NA	0.453255	NA
W01G7.5	II	14066053	0.1775	0.1025	0.15	0	0.768779	0.0210706	0.459597	0.185877
W01G7.5	II	14066055	0.025	0	0.025	0	0.453255	0.453255	1	NA
W01G7.5	II	14066078	0.3925	0.4525	0.3375	0.29	0.101591	0.0396087	0.0284295	0.0284295
W01G7.5	II	14066105	0.1875	0.14	0.2325	0.1975	0.233779	0.38363	0.188582	0.233779
W01G7.5	II	14066134	0.0275	0	0.03	0	0.453255	0.453255	1	NA
W01G7.5	II	14066268	0.1625	0	0.14	0	0.020208	0.0210706	0.459597	NA
W01G7.5	II	14066295	0.0775	0	0.0325	0	0.185877	0.453255	0.504985	NA
W01G7.5	II	14066312	0.39	0.39	0.49	0.5075	1	1	0.114286	0.342857
W01G7.5	II	14066314	0.035	0	0.025	0	0.453255	0.453255	1	NA
W01G7.5	II	14066325	0.2575	0.2825	0.385	0.3925	0.485714	1	0.0814291	0.146489
Y54G11A.3	II	14277073	0	0.04	0	0	0.453255	NA	NA	0.453255
Y54G11A.3	II	14277109	0	0.0975	0	0	0.453255	NA	NA	0.453255
Y54G11A.3	II	14277114	0.3425	0.1	0.52	0	0.408352	0.0210706	0.663117	0.453255
Y54G11A.3	II	14277188	0	0	0.22	0	NA	0.185877	0.185877	NA
F59H6.3	II	2018039	0.24	0	0.2825	0	0.020208	0.0210706	0.380746	NA
F53G2.7	II	2473797	0	0	0.0375	0	NA	0.453255	0.453255	NA
Y110A2AR.2	II	2906603	0	0	0.055	0	NA	0.453255	0.453255	NA
ZC239.6	II	3211162	0.125	0	0	0	0.453255	NA	0.453255	NA
ZC239.6	II	3211192	0	0	0.0875	0	NA	0.453255	0.453255	NA
ZC239.22	II	3219855	0	0	0.0375	0	NA	0.453255	0.453255	NA
F14D2.4	II	3351064	0.07	0	0.0825	0	0.453255	0.453255	1	NA
F31D5.2	II	4217361	0	0	0.0475	0	NA	0.453255	0.453255	NA
F10G7.3	II	4703298	0.0375	0	0	0	0.453255	NA	0.453255	NA
F10G7.9	II	4703298	0.0375	0	0	0	0.453255	NA	0.453255	NA
F10E7.2	II	7123956	0.155	0.15	0.1525	0	0.765955	0.0210706	0.770153	0.0210706
F45E12.5	II	7309333	0	0	0.025	0	NA	0.453255	0.453255	NA
Y9D1A.1	II	7446894	0.0575	0	0	0	0.453255	NA	0.453255	NA
T07D4.3	II	8881103	0	0.04	0	0	0.453255	NA	NA	0.453255
AH6.5	II	9524112	0.25	0	0.75	0	0.453255	0.0602981	0.247062	NA
Y47D3A.15	III	11238072	0	0.035	0.0275	0	0.453255	0.453255	0.453255	0.453255
Y75B8A.8	III	12170899	0.0325	0	0.0575	0	0.453255	0.185877	0.868661	NA
Y75B8A.8	III	12170973	0.4725	0.375	0.48	0.575	0.885714	0.2	0.885714	0.114286
Y75B8A.8	III	12170974	0.8975	0.81	0.905	0.9375	0.245383	0.685714	0.885714	0.114286
Y111B2A.12	III	12622792	0.1375	0	0	0	0.453255	NA	0.453255	NA
Y111B2A.14	III	12651244	0	0	0.125	0	NA	0.453255	0.453255	NA
Y111B2A.19	III	12697634	0	0	0.1325	0	NA	0.0689184	0.0689184	NA
Y111B2A.19	III	12697662	0	0	0.0625	0	NA	0.453255	0.453255	NA
Y111B2A.19	III	12697666	0	0	0.1325	0	NA	0.453255	0.453255	NA
Y111B2A.19	III	12697669	0.1375	0	0.5425	0	0.453255	0.0210706	0.103754	NA
Y111B2A.24	III	12710582	0.025	0	0	0	0.453255	NA	0.453255	NA
Y111B2A.24	III	12710598	0.035	0	0.03	0	0.453255	0.453255	1	NA
Y111B2A.24	III	12710616	0.19	0	0.1475	0	0.020208	0.0689184	0.770153	NA
Y111B2A.24	III	12710622	0.875	0.475	0.6725	0	0.770153	0.0210706	0.0571429	0.185877
Y111B2A.24	III	12710664	0	0	0.08	0	NA	0.453255	0.453255	NA
Y111B2A.24	III	12710671	0.15	0	0.195	0	0.453255	0.185877	0.868661	NA
Y111B2A.22	III	12743991	0.2175	0.26	0.3225	0	0.342857	0.0210706	0.485714	0.0689184
Y111B2A.22	III	12743997	0	0.065	0.05	0	0.453255	0.453255	0.453255	0.453255
Y111B2A.22	III	12743999	0.125	0	0.2025	0	0.185877	0.0689184	0.551616	NA
F56A8.7	III	13284304	0.0375	0	0	0	0.453255	NA	0.453255	NA
Y43F4B.3	III	13284304	0.0375	0	0	0	0.453255	NA	0.453255	NA
Y67D2.1	III	1574466	0	0	0.315	0	NA	0.0689184	0.0689184	NA
Y67D2.1	III	1574497	0	0	0.2075	0	NA	0.185877	0.185877	NA
W04B5.3	III	2422805	0	0	0.32	0	NA	0.181358	0.181358	NA
W04B5.3	III	2422809	0	0	0.135	0	NA	0.453255	0.453255	NA
Y50D7A.3	III	256794	0	0	0.075	0	NA	0.453255	0.453255	NA
Y71H2AM.8	III	2707195	0	0	0.0725	0	NA	0.453255	0.453255	NA
Y71H2AM.8	III	2707210	0.1075	0	0	0	0.453255	NA	0.453255	NA
Y71H2AM.8	III	2707217	0	0	0.1125	0	NA	0.453255	0.453255	NA
Y71H2AM.10	III	2707542	0.0525	0	0	0	0.453255	NA	0.453255	NA
Y71H2AM.10	III	2707543	0.1275	0	0.12	0	0.185877	0.185877	0.756818	NA
Y71H2AM.10	III	2707569	0.0775	0	0.0725	0	0.453255	0.453255	1	NA
Y71H2AM.10	III	2707570	0	0	0.175	0	NA	0.185877	0.185877	NA
Y71H2AM.10	III	2707573	0.115	0.0825	0.08	0	1	0.453255	1	0.453255
C34C12.3	III	3467251	0	0	0.025	0	NA	0.453255	0.453255	NA
C34C12.4	III	3467251	0	0	0.025	0	NA	0.453255	0.453255	NA
C34C12.3	III	3467258	0	0	0.03	0	NA	0.453255	0.453255	NA
C34C12.4	III	3467258	0	0	0.03	0	NA	0.453255	0.453255	NA
C36A4.12	III	3856017	0.21	0	0.2225	0	0.0689184	0.0210706	1	NA
C36A4.12	III	3856034	0.2	0	0.1925	0	0.0689184	0.0210706	0.561363	NA
C36A4.12	III	3856145	0.065	0	0.075	0	0.453255	0.185877	0.868661	NA
VB0393L.2	III	4750071	0.0675	0	0	0	0.453255	NA	0.453255	NA
B0393.8	III	4752163	0.145	0.0675	0.0925	0	0.300522	0.066753	0.191267	0.453255
B0393.8	III	4752186	0.025	0	0.0275	0	0.453255	0.453255	1	NA
C16A3.8	III	6371230	1	0.25	1	0	0.0602981	0.0131238	NA	0.453255
F11H8.1	III	7021825	0	0	0.215	0	NA	0.453255	0.453255	NA
B0280.6	III	7105580	0	0	0.175	0	NA	0.453255	0.453255	NA
F08F8.5	III	7363354	0.54	0.545	0.6275	0.6125	0.768779	0.88242	0.029401	0.114286
C18H2.2	III	7679044	0.195	0	0.1925	0	0.185877	0.185877	1	NA
C18H2.2	III	7680375	0.26	0	0.2275	0	0.0193595	0.020208	0.177634	NA
C03B8.2	III	7715475	0	0	0.1125	0	NA	0.185877	0.185877	NA
C03B8.2	III	7715523	0	0	0.0775	0	NA	0.185877	0.185877	NA
C29E4.10	III	7941085	0	0	0.1925	0	NA	0.0210706	0.0210706	NA
C29E4.12	III	7941085	0	0	0.1925	0	NA	0.0210706	0.0210706	NA
C29E4.2	III	7941085	0	0	0.1925	0	NA	0.0210706	0.0210706	NA
C14B9.8	III	8140727	0	0	0.0325	0	NA	0.453255	0.453255	NA
K02F3.2	III	850406	0.0975	0	0.0275	0	0.185877	0.453255	0.408352	NA
K02F3.2	III	850421	0	0	0.095	0	NA	0.0689184	0.0689184	NA
K02F3.2	III	850531	0.0575	0	0.05	0	0.453255	0.453255	1	NA
Y6D11A.1	III	861212	0.1525	0.15	0.025	0	0.771503	0.453255	0.0265187	0.0689184
Y6D11A.1	III	861237	0.07	0	0	0	0.185877	NA	0.185877	NA
R08D7.1	III	8967887	0	0	0.16	0	NA	0.453255	0.453255	NA
R08D7.2	III	8967887	0	0	0.16	0	NA	0.453255	0.453255	NA
F55H2.5	III	9512949	0.0375	0	0	0	0.453255	NA	0.453255	NA
F55H2.5	III	9513068	0.025	0.03	0	0	1	NA	0.453255	0.453255
F55H2.7	III	9513068	0.025	0.03	0	0	1	NA	0.453255	0.453255
T05G5.8	III	9753747	0	0	0.025	0	NA	0.453255	0.453255	NA
R07H5.2	IV	11180503	1	1	1	1	NA	NA	NA	NA
T01G1.1	IV	11359882	0	0	0.0375	0	NA	0.453255	0.453255	NA
T01G1.4	IV	11359882	0	0	0.0375	0	NA	0.453255	0.453255	NA
T01G1.1	IV	11359883	0	0	0.03	0	NA	0.453255	0.453255	NA
T01G1.4	IV	11359883	0	0	0.03	0	NA	0.453255	0.453255	NA
H02I12.8	IV	11405066	1	1	1	1	NA	NA	NA	NA
Y104H12D.3	IV	1201518	0.11	0.0775	0.0775	0	0.868661	0.453255	0.868661	0.453255
Y104H12D.3	IV	1201655	0.5075	0.2	0.745	0.7025	0.538472	1	0.2	0.103754
K08E4.6	IV	12077164	0	0.0325	0	0	0.453255	NA	NA	0.453255
K08E4.7	IV	12077164	0	0.0325	0	0	0.453255	NA	NA	0.453255
C32H11.7	IV	12931067	0.035	0	0.0775	0	0.453255	0.185877	0.619839	NA
Y77E11A.15	IV	1459873	0	0.0275	0.06	0	0.453255	0.181358	0.181358	0.453255
C34H4.1	IV	1557573	0	0.095	0	0	0.453255	NA	NA	0.453255
Y41D4B.18	IV	1557880	0.125	0	0	0	0.453255	NA	0.453255	NA
Y41D4B.18	IV	1557893	0	0.15	0	0	0.453255	NA	NA	0.453255
Y41D4B.18	IV	1557894	0	0.125	0	0	0.453255	NA	NA	0.453255
Y65A5A.2	IV	16416678	0	0	0.0325	0	NA	0.453255	0.453255	NA
C37F5.1	IV	2276041	0	0	0.0475	0	NA	0.453255	0.453255	NA
F37C4.4	IV	3871858	0	0.025	0.0525	0	0.453255	0.185877	0.185877	0.453255
F37C4.5	IV	3871858	0	0.025	0.0525	0	0.453255	0.185877	0.185877	0.453255
R08C7.17	IV	4447207	0	0	0.09	0	NA	0.453255	0.453255	NA
R08C7.2	IV	4447207	0	0	0.09	0	NA	0.453255	0.453255	NA
R08C7.3	IV	4447207	0	0	0.09	0	NA	0.453255	0.453255	NA
W03G1.4	IV	508825	0.165	0.09	0.115	0	0.619839	0.0689184	0.88242	0.453255
W03G1.4	IV	508846	0	0	0.0925	0	NA	0.0689184	0.0689184	NA
D2024.3	IV	7240103	0.1175	0	0	0	0.0689184	NA	0.0689184	NA
D2024.7	IV	7240103	0.1175	0	0	0	0.0689184	NA	0.0689184	NA
F55G1.8	IV	7470874	0	0	0.0275	0	NA	0.453255	0.453255	NA
C50F7.5	IV	7727352	0.0425	0.0875	0.0275	0	0.538472	0.453255	1	0.0689184
C33H5.12	IV	7789860	0	0.03	0	0	0.453255	NA	NA	0.453255
C49H3.8	IV	7900245	0	0	0.025	0	NA	0.453255	0.453255	NA
C55F2.1	IV	7900245	0	0	0.025	0	NA	0.453255	0.453255	NA
F20C5.3	IV	8753283	0.0625	0.135	0.025	0	0.45677	0.453255	0.408352	0.020208
D1046.7	IV	8960488	0.055	0.105	0.09	0	1	0.066753	0.535703	0.453255
F49C12.8	IV	9316619	0.205	0.16	0.2225	0	1	0.453255	1	0.453255
C54D10.13	V	12431701	0	0	0.0575	0	NA	0.453255	0.453255	NA
C54D10.6	V	12431701	0	0	0.0575	0	NA	0.453255	0.453255	NA
C47E8.5	V	14685977	0.9775	0.985	0.985	0.95	0.28814	0.881684	0.297483	0.408352
T05E12.7	V	17091050	0	0	0.15	0	NA	0.453255	0.453255	NA
Y59A8B.14	V	18106856	0	0	0.065	0	NA	0.185877	0.185877	NA
Y80D3A.11	V	18933182	0.1125	0	0.26	0	0.453255	0.0689184	0.35617	NA
T06A1.6	V	1954888	0.16	0	0.595	0	0.453255	0.0210706	0.103754	NA
Y60A3A.19	V	19916750	0.025	0	0	0	0.453255	NA	0.453255	NA
B0250.3	V	20468492	0	0	0.095	0	NA	0.453255	0.453255	NA
W02H5.1	V	2646474	0.2525	0.0875	0.23	0	0.35617	0.0689184	0.771503	0.453255
W02H5.1	V	2646489	0.0775	0	0	0	0.453255	NA	0.453255	NA
W02H5.8	V	2646817	0.2575	0	0	0	0.0689184	NA	0.0689184	NA
W02H5.8	V	2646818	0.5875	0	0	0	0.0689184	NA	0.0689184	NA
W02H5.8	V	2646836	0.055	0.125	0	0	1	NA	0.453255	0.453255
ZK6.10	V	411813	0.03	0.0325	0	0	1	NA	0.453255	0.453255
F54D11.2	V	4627673	0	0	0.1125	0	NA	0.185877	0.185877	NA
F54D11.2	V	4627696	0.6875	0.73	0.985	0	0.380746	0.0177061	0.0545145	0.066753
F54D11.2	V	4627697	0.26	0.155	0.19	0	0.538472	0.185877	0.88242	0.453255
F54D11.2	V	4627709	0.215	0	0	0	0.185877	NA	0.185877	NA
F54D11.2	V	4628234	0	0.1375	0	0	0.453255	NA	NA	0.453255
F54D11.2	V	4628279	0	0	0.1	0	NA	0.453255	0.453255	NA
F54D11.2	V	4628290	0.1975	0.235	0.37	0	1	0.0210706	0.467825	0.0689184
F54D11.2	V	4628295	0	0.1175	0	0	0.185877	NA	NA	0.185877
F54D11.2	V	4628303	0.1275	0.1125	0.0875	0	0.877782	0.185877	0.756818	0.185877
F54D11.2	V	4628304	0.06	0.0825	0.1175	0	1	0.185877	0.738883	0.453255
F54D11.2	V	4628315	0.2875	0.2325	0.305	0	1	0.0210706	1	0.066753
K11C4.1	V	6898545	0	0	0.075	0	NA	0.453255	0.453255	NA
K11C4.4	V	6898545	0	0	0.075	0	NA	0.453255	0.453255	NA
K06C4.5	V	8897548	0.075	0	0	0	0.453255	NA	0.453255	NA
H24K24.4	V	911175	0	0	0.315	0	NA	0.185877	0.185877	NA
F55A4.9	X	1011760	0	0	0.0825	0	NA	0.453255	0.453255	NA
F55A4.9	X	1012043	0.1775	0	0.18	0	0.185877	0.020208	1	NA
F55A4.9	X	1012052	0	0	0.055	0	NA	0.185877	0.185877	NA
F55A4.9	X	1012089	0.1325	0	0.18	0	0.185877	0.0210706	1	NA
F55A4.9	X	1012151	0.035	0	0.2725	0	0.453255	0.0210706	0.0265187	NA
F55A4.9	X	1012159	0	0	0.1225	0	NA	0.0210706	0.0210706	NA
F55A4.9	X	1012160	0.0525	0	0.06	0	0.453255	0.185877	0.868661	NA
T21E8.3	X	10862611	0	0	0.07	0	NA	0.453255	0.453255	NA
T21E8.8	X	10862611	0	0	0.07	0	NA	0.453255	0.453255	NA
C09F12.1	X	11047541	0	0.0725	0	0	0.185877	NA	NA	0.185877
T21H8.1	X	13867072	0	0	0.05	0	NA	0.453255	0.453255	NA
E02H4.6	X	14251506	0	0	0.025	0	NA	0.453255	0.453255	NA
H03A11.2	X	15227823	0	0	0.1125	0	NA	0.453255	0.453255	NA
H03A11.2	X	15228147	0.525	0.5125	0.4775	0	1	0.0210706	0.885714	0.0210706
F09C8.2	X	16146153	0	0	0.0875	0	NA	0.453255	0.453255	NA
T08D2.6	X	179903	0	0	0.03	0	NA	0.453255	0.453255	NA
VY35H6BL.2	X	20383	0	0	0.22	0	NA	0.185877	0.185877	NA
F40F4.6	X	3237692	1	1	1	1	NA	NA	NA	NA
H28G03.5	X	5232413	0.105	0	0.4575	0	0.453255	0.0210706	0.0545145	NA
T22E5.5	X	6408482	0	0	0.0275	0	NA	0.453255	0.453255	NA
R173.1	X	7021974	0	0	0.2	0	NA	0.453255	0.453255	NA
R173.1	X	7022029	0	0	0.2325	0	NA	0.185877	0.185877	NA

## Sheet: Enriched GO terms
Term	Count	PValue	Genes	List.Total	Pop.Hits	Pop.Total
GO:0010498~proteasomal protein catabolic process	6	0.012705	WBGENE00004463, WBGENE00044345, WBGENE00006710, WBGENE00004468, WBGENE00013924, WBGENE00008852	87	96	5897
GO:0043161~proteasome-mediated ubiquitin-dependent protein catabolic process	6	0.012705	WBGENE00004463, WBGENE00044345, WBGENE00006710, WBGENE00004468, WBGENE00013924, WBGENE00008852	87	96	5897
GO:0006464~cellular protein modification process	20	0.0136737	WBGENE00019362, WBGENE00017087, WBGENE00018769, WBGENE00008464, WBGENE00011143, WBGENE00044345, WBGENE00006817, WBGENE00021753, WBGENE00003221, WBGENE00003964, WBGENE00006710, WBGENE00003919, WBGENE00000915, WBGENE00044025, WBGENE00022173, WBGENE00015754, WBGENE00006700, WBGENE00007922, WBGENE00004341, WBGENE00004044	87	771	5897
GO:0036211~protein modification process	20	0.0136737	WBGENE00019362, WBGENE00017087, WBGENE00018769, WBGENE00008464, WBGENE00011143, WBGENE00044345, WBGENE00006817, WBGENE00021753, WBGENE00003221, WBGENE00003964, WBGENE00006710, WBGENE00003919, WBGENE00000915, WBGENE00044025, WBGENE00022173, WBGENE00015754, WBGENE00006700, WBGENE00007922, WBGENE00004341, WBGENE00004044	87	771	5897
GO:0035112~genitalia morphogenesis	3	0.0170735	WBGENE00019362, WBGENE00003964, WBGENE00003258	87	14	5897
GO:0007049~cell cycle	16	0.0261806	WBGENE00019362, WBGENE00015813, WBGENE00018769, WBGENE00044345, WBGENE00010354, WBGENE00003919, WBGENE00000915, WBGENE00004807, WBGENE00016202, WBGENE00011142, WBGENE00019947, WBGENE00004242, WBGENE00007922, WBGENE00004355, WBGENE00002223, WBGENE00002275	87	602	5897
GO:0016310~phosphorylation	12	0.0266465	WBGENE00019362, WBGENE00012928, WBGENE00008464, WBGENE00018769, WBGENE00044345, WBGENE00015754, WBGENE00021753, WBGENE00004044, WBGENE00020962, WBGENE00003919, WBGENE00000915, WBGENE00021128	87	393	5897
GO:0048569~post-embryonic organ development	10	0.027654	WBGENE00003495, WBGENE00018812, WBGENE00019947, WBGENE00002990, WBGENE00006700, WBGENE00003221, WBGENE00004703, WBGENE00004341, WBGENE00003258, WBGENE00004468	87	296	5897
GO:0010629~negative regulation of gene expression	10	0.0287217	WBGENE00016202, WBGENE00018812, WBGENE00019947, WBGENE00004242, WBGENE00002990, WBGENE00004355, WBGENE00004468, WBGENE00003231, WBGENE00017085, WBGENE00004807	87	298	5897
GO:0010608~posttranscriptional regulation of gene expression	9	0.0291832	WBGENE00016202, WBGENE00019362, WBGENE00018812, WBGENE00019947, WBGENE00004242, WBGENE00004468, WBGENE00003231, WBGENE00017085, WBGENE00004807	87	251	5897
GO:0035188~hatching	4	0.0323408	WBGENE00021469, WBGENE00021841, WBGENE00004242, WBGENE00003258	87	48	5897
GO:0071684~organism emergence from protective structure	4	0.0323408	WBGENE00021469, WBGENE00021841, WBGENE00004242, WBGENE00003258	87	48	5897
GO:0010605~negative regulation of macromolecule metabolic process	11	0.0368044	WBGENE00016202, WBGENE00018812, WBGENE00044345, WBGENE00019947, WBGENE00004242, WBGENE00002990, WBGENE00004355, WBGENE00004468, WBGENE00003231, WBGENE00017085, WBGENE00004807	87	362	5897
GO:0006468~protein phosphorylation	9	0.0370471	WBGENE00019362, WBGENE00008464, WBGENE00018769, WBGENE00044345, WBGENE00015754, WBGENE00021753, WBGENE00004044, WBGENE00003919, WBGENE00000915	87	263	5897
GO:0009057~macromolecule catabolic process	12	0.039938	WBGENE00004463, WBGENE00000202, WBGENE00003495, WBGENE00044345, WBGENE00004242, WBGENE00006817, WBGENE00006710, WBGENE00004468, WBGENE00013924, WBGENE00006798, WBGENE00004807, WBGENE00008852	87	419	5897
GO:0009892~negative regulation of metabolic process	11	0.0424302	WBGENE00016202, WBGENE00018812, WBGENE00044345, WBGENE00019947, WBGENE00004242, WBGENE00002990, WBGENE00004355, WBGENE00004468, WBGENE00003231, WBGENE00017085, WBGENE00004807	87	371	5897
GO:0030163~protein catabolic process	10	0.0476229	WBGENE00004463, WBGENE00003495, WBGENE00044345, WBGENE00006817, WBGENE00006710, WBGENE00004468, WBGENE00013924, WBGENE00006798, WBGENE00004807, WBGENE00008852	87	327	5897
