# Supplementary material for: Dietary restriction induces posttranscriptional regulation of longevity genes
Source: Life Sci Alliance. 2019 Jun 28;2(4):e201800281. doi: 10.26508/lsa.201800281 (PMC6600014; doi:10.26508/lsa.201800281)
Supplement: Supplementary file 9 [file LSA-2018-00281_TableS9.xlsx]

## Sheet: Assay_results
Assay Name	P-Value	Normalizer	Hits	Score	M-Value	Fold Change	Cp Group AL	Cp Group DR	Primer
cel-miR-58a-3pF	0.00926255	TRUE	42	0.893617	1.4995	-5.45266	13.08,13.13,12.9	16.76,14.72,15.27	TGAGATCGTTCAGTACGGC
cel-miR-46-3pF	0.0135342	TRUE	34	0.723404	1.08715	-3.3279	17.05,17.48,17.11	19.82,18.51,18.64	CATGGAGTCGCTCTCTTCA
cel-miR-47-3pF	0.0161299	TRUE	32	0.680851	0.983871	-2.85054	16.98,17.42,17.22	19.53,18.29,18.46	CATGGAGGCGCTCTCTTCA
cel-miR-80-3pF	0.0225123	TRUE	33	0.702128	1.25911	-3.92273	12.68,13.73,13.03	16.12,14.24,15.11	TGAGATCATTAGTTGAAAGCCG
cel-miR-2220-3pF	0.0334744	TRUE	27	0.574468	1.03431	2.31573	26.61,26.67,26.87	26.25,25.5,25.0	TCAATTGTTTGTGGACTTACAG
cel-miR-1823-3pF	0.0356383	TRUE	27	0.574468	1.15938	2.73932	26.53,26.67,26.88	25.75,25.52,24.75	TACTGGAAGTGTTTAGGAGTAA
cel-let-7-5pF	0.0395377	TRUE	24	0.510638	0.956074	-2.51869	18.23,18.59,18.23	20.78,19.12,19.35	TGAGGTAGTAGGTTGTATAGTTAA
cel-miR-81-3pF	0.0416987	TRUE	25	0.531915	0.993911	-2.73912	14.76,15.71,15.12	17.5,15.97,16.53	TGAGATCATCGTGAAAGCTAGT
cel-miR-82-3pF	0.0471483	TRUE	24	0.510638	0.959433	-2.63553	15.14,16.07,15.57	17.8,16.48,16.73	TGAGATCATCGTGAAAGCC
cel-miR-58cF	0.0541896	TRUE	24	0.510638	0.924401	1.82346	23.89,24.62,24.55	23.86,23.01,23.68	AGAGATCAGGCAATAGGTTCA
cel-miR-86-3pF	0.0766155	TRUE	22	0.468085	0.788279	1.53562	23.52,23.68,23.96	23.81,22.57,23.05	CTGGGCTCAGATTCGCTTA
cel-miR-250-3pF	0.0787005	TRUE	17	0.361702	0.822582	-1.83659	19.99,19.67,19.81	21.1,20.7,20.44	AATCACAGTCAACTGTTGGC
cel-miR-44-3pF	0.0912427	TRUE	15	0.319149	0.912769	-1.97534	17.1,17.07,17.27	19.12,18.05,17.52	TGACTAGAGACACATTCAGCT
cel-miR-2218a-5pF	0.111369	TRUE	20	0.425532	0.679992	1.38905	27.47,27.48,27.47	27.63,26.66,26.82	CAAACTACAAGTTTTAAGCCTCA
cel-miR-785-3pF	0.116026	TRUE	20	0.425532	0.888318	-1.90421	24.72,25.01,24.5	26.76,25.23,25.21	TAAGTGAATTGTTTTGTGTAGAAA
cel-miR-253-5pF	0.124493	TRUE	15	0.319149	0.933408	-1.91673	24.41,24.84,24.45	26.72,24.65,25.44	CTTTTCACACACCTCACTAACA
cel-lsy-6-3pF	0.126337	TRUE	17	0.361702	0.700666	1.39454	22.95,22.91,23.51	23.25,22.3,22.46	TTTTGTATGAGACGCATTTCGA
cel-miR-797-3pF	0.127066	TRUE	18	0.382979	0.692514	1.38053	29.06,29.1,28.89	29.07,28.22,28.45	TTTTCATTGGTTTCTGTGAAATAAA
cel-miR-1819-3pF	0.128351	TRUE	18	0.382979	0.877002	-1.81016	20.19,21.16,20.98	22.45,20.82,21.72	TGGAATGATTGAGCTTGATGGA
cel-miR-2-3pF	0.139119	TRUE	15	0.319149	0.686246	-1.40859	17.83,17.77,17.74	19.1,17.88,17.98	TATCACAGCCAGCTTTGATG
cel-miR-80-5pF	0.142752	TRUE	17	0.361702	0.728642	-1.48815	20.69,21.25,20.78	22.11,20.86,21.56	AGCTTTCGACATGATTCTGAAC
cel-miR-2209b-5pF	0.14708	TRUE	11	0.234043	0.883973	-1.9034	24.46,25.7,25.0	26.31,25.63,25.92	AGTGTAACAACTCTTCTCCTTC
cel-miR-43-5pF	0.153518	TRUE	15	0.319149	0.622591	-1.19203	24.57,24.8,24.74	25.5,24.5,24.99	GACATCAAGAAACTAGTGATTATGAA
cel-miR-58b-3pF	0.154755	TRUE	14	0.297872	0.772766	1.46233	23.61,23.58,24.47	23.76,23.06,23.21	AGAGATCAACCATTGAGATCC
cel-miR-797-5pF	0.155865	TRUE	17	0.361702	0.743164	1.40999	23.85,24.32,24.77	24.47,23.53,23.51	TATCACAGCAATCACAATGAGA
cel-miR-1829b-5pF	0.160052	TRUE	10	0.212766	0.845905	-1.69701	23.64,22.81,23.16	24.15,23.96,23.84	AAGCGATCTTCTAGATGGTTGTA
cel-miR-81-5pF	0.182426	TRUE	15	0.319149	0.610283	-1.02398	24.07,24.08,24.47	24.81,23.8,24.22	CGGTTTTCACCGTGATCTG
cel-miR-86-5pF	0.183172	TRUE	14	0.297872	0.695218	-1.28363	17.32,17.64,17.91	18.93,17.35,17.84	TAAGTGAATGCTTTGCCACA
cel-miR-2-5pF	0.184984	TRUE	18	0.382979	0.634091	1.16244	21.62,21.96,22.09	22.41,21.28,21.45	CATCAAAGCGGTGGTTGAT
cel-miR-2209a-3pF	0.190997	TRUE	14	0.297872	0.609874	1.11562	22.54,22.65,22.83	22.98,22.26,22.43	AGAGATCAGCGGTTACACT
cel-miR-2210-5pF	0.198606	TRUE	15	0.319149	0.672171	-1.23628	27.08,27.76,27.52	28.08,27.49,27.8	AGGCAGATCAATCAATTTTTAGG
cel-miR-2209a-5pF	0.203413	TRUE	10	0.212766	0.652625	1.21048	27.89,28.05,28.51	28.31,27.51,27.9	GAGTGTAACCACTCTTCTCCT
cel-miR-58a-5pF	0.219308	TRUE	10	0.212766	1.23373	2.29462	18.24,19.14,18.2	19.25,16.14,17.28	TGCCCTACTCTTCGCATCT
cel-miR-2953-3pF	0.222025	TRUE	13	0.276596	0.732134	1.22818	25.62,26.49,26.1	26.31,25.13,25.95	GATCACTAGCTCTTCTGTAGC
cel-miR-250-5pF	0.23586	TRUE	11	0.234043	0.648914	-1.08581	20.22,19.93,19.95	20.49,20.01,20.06	CCTTCAGTTGCCTCGTGAT
cel-miR-2209b-3pF	0.254638	TRUE	11	0.234043	0.680267	1.12592	20.75,20.86,21.57	21.55,20.65,20.54	AGAGATGAGCGGTTGTGCT
cel-miR-253-3pF	0.255067	TRUE	15	0.319149	0.67365	1.03443	19.54,20.35,19.82	20.45,19.52,19.62	TTAGTAGGCGTTGTGGGAA
cel-miR-239a-5pF	0.25771	TRUE	8	0.170213	0.654849	-1.11421	18.27,17.72,18.1	18.87,17.78,17.96	TTTGTACTACACATAGGTACTGG
cel-miR-82-5pF	0.267766	TRUE	10	0.212766	0.668303	1.07746	25.95,25.63,26.05	26.67,25.15,25.63	CGGTTTTCTCTGTGATCTACAG
cel-miR-785-5pF	0.272787	TRUE	10	0.212766	0.702703	1.13558	25.96,26.73,26.49	26.47,25.83,26.44	AGCACAGAATTTTTCGCTAAC
cel-miR-58b-5pF	0.277287	TRUE	3	0.0638298	0.902494	-1.43471	22.78,23.41,23.45	23.57,23.89,24.2	GACTCGGTGTGTGATCTCTTA
cel-miR-2216-5pF	0.281839	TRUE	6	0.12766	0.804526	1.30094	23.42,22.57,23.27	22.78,22.72,22.71	GCACATTTTAAGTCGGTAGGC
cel-miR-1829c-5pF	0.311193	TRUE	8	0.170213	0.846612	1.29695	21.42,22.59,21.85	21.6,21.57,21.64	AAGCGAAATTCAAGATGGTTGTA
cel-miR-234-3pF	0.371933	TRUE	7	0.148936	0.756545	1.07932	14.88,14.64,14.3	14.53,14.51,14.62	TTATTGCTCGAGAATACCCTT
cel-miR-2209c-3pF	0.382781	FALSE	0	0	7.00412	2.172	40.0,23.2,23.67	23.22,22.83,22.62	AAAAGACCACCGGTTACAC
cel-miR-254-5pF	0.390117	TRUE	3	0.0638298	0.948201	1.2199	25.65,24.19,24.23	24.57,24.12,24.16	TACAGAAGCATAGATTTCCACA
cel-miR-43-3pF	0.40424	TRUE	3	0.0638298	0.856534	-1.19413	21.76,20.72,21.68	22.49,21.69,20.87	TATCACAGTTTACTTGCTGTCG
cel-miR-2209c-5pF	0.451612	TRUE	1	0.0212766	0.830681	-1.07603	20.78,20.51,22.1	21.75,20.67,21.04	GAGTGTAACCGCACGTCTT
